# Supplementary material for: Electrochemical System for Field Control of Hg2+ Concentration in Wastewater Samples
Source: Sensors (Basel). 2023 Jan 17;23(3):1084. doi: 10.3390/s23031084 (PMC9919054; doi:10.3390/s23031084)
Supplement: Supplementary file 1 [file sensors-23-01084-s001.zip]

Archive with 1 entries (1 files):
- sensors-2146937-supplementary.pdf
